# Supplementary material for: KiESEL – The Children’s Nutrition Survey to Record Food Consumption for the youngest in Germany
Source: BMC Nutr. 2022 Jul 14;8:64. doi: 10.1186/s40795-022-00527-6 (PMC9284799; doi:10.1186/s40795-022-00527-6)
Supplement: Supplementary file 1 — Additional file 1. Supplementary File [file 40795_2022_527_MOESM1_ESM.xlsx]

## Sheet: Overview
Overview supplemental tables
ST 1	supplementary table 1: Consumption frequency of complementary food, differentiated for the different kind of cereal bases
ST 2	supplementary table 2: Consumption frequency of different dairy substitute drinks and other soya based products, differentiated for the three age groups
ST 3	supplementary table 3: Consumption frequency of dairy substitute drinks and other soya products, differentiated for socio-economic status
ST 4	supplementary table 4: Consumption frequency of the different types of special meat and sausage products, differentiated for the three age groups
ST 5	supplementary table 5: Consumption frequency of special meat and sausage products, differentiated by migration status
ST 6	supplementary table 6: Non-consumers of offal from different animals, differentiated for the three age groups
ST 7	supplementary table 7: Consumption frequency of fish and marine animals, differentiated for the three age groups
ST 8	supplementary table 8: Consumption frequency of tea and tea products, differentiated for the three age groups
ST 9	supplementary table 9: Consumption frequency of tea, differentiated for socio-economic status (SES)
ST 10	supplementary table 10: Consumption frequency of tea and tea products, differentiated for migration background
ST 11	supplementary table 11: categorization of regions in KiESEL
ST 12	supplementary table 12: Consumption frequency of sunflower seeds, other oilseeds, poppy seeds and dried fruit, differentiated for the three age groups
ST 13	supplementary table 13: Consumption frequency of sweeteners, foods sweetened with stevia, calorie-reduced soft drinks and energy drinks, differentiated for the three age groups
ST 14	supplementary table 14: Consumption frequency of rocket salad, fresh spinach and dark chocolate, differentiated for the three age groups
ST 15	supplementary table 15: Consumption frequency of other seldom eaten foods (not described in the manuscript)

## Sheet: ST 1
supplementary table 1: Consumption frequency of complementary food, differentiated for the different kind of cereal bases
	rice-based complementary food as ready-to-eat (e.g. in a jar)			millet-based complementary food as ready-to-eat (e.g. in a jar)			corn-based complementary food as ready-to-eat (e.g. in a jar)			rice-based complementary food as powder/flakes to mix			millet-based complementary food as powder/flakes to mix			corn-based complementary food as powder/flakes to mix			rice cake
	infants	toddlers	children	infants	toddlers	children	infants	toddlers	children	infants	toddlers	children	infants	toddlers	children	infants	toddlers	children	infants	toddlers	children
never	0.321512	0.710601	0.97113	0.647992	0.869019	0.985545	0.591433	0.817682	0.985825	0.600915	0.841904	0.980206	0.643052	0.782354	0.992859	0.778442	0.936791	0.997955	0.417782	0.3271	0.389326
less than once a month	0.14486	0.0537856	0.00154775	0.0708139	0.0466275	0	0.0654534	0.0296914	0	0.0277297	0.0545636	0.0041519	0.0251852	0.0665984	0.00535067	0.00421159	0.0192978	0.0012861	0.190453	0.221472	0.283488
1-3 times a month	0.122256	0.0859884	0.022682	0.0555311	0.0216245	0.00515475	0.106109	0.0728305	0.014175	0.111474	0.0301165	0.0156418	0.065765	0.0333495	0.000759161	0.0808458	0.00831079	0.000759161	0.119462	0.22819	0.202947
once a week	0.367392	0.0646024	0.00382313	0.0966961	0.0217038	0	0.176552	0.0378807	0	0.111431	0.0211885	0	0.0633938	0.019724	0	0.0673749	0.00613363	0	0.104078	0.126752	0.0501817
2-3 times a week	0.0404113	0.0799857	0.000816891	0.0887416	0.0410253	0	0.0378491	0.0419159	0	0.0580885	0.0293452	0	0.0818267	0.0691044	0	0.00663582	0.00892105	0	0.0736868	0.0670035	0.0526802
4-5 times a week	0	0.00503694	0	0	0	0.00930003	0	0	0	0.0600641	0.0103133	0	0.0633116	0.0119265	0	0.0192186	0.00543216	0	0.00590995	0.0136932	0.0121669
6-7 times a week	0.00356925	0	0	0	0	0	0	0	0	0.0302972	0.0104955	0	0.0498106	0.00803402	0.00103128	0.0432708	0.0062053	0	0.0886284	0.0157894	0.00920999
no comment	0	0	0	0.0402248	0	0	0.0226033	0	0	0	0.00207318	0	0.00765483	0.00890866	0	0	0.00890866	0	0	0	0

## Sheet: ST 2
supplementary table 2: Consumption frequency of different dairy substitute drinks and other soya based products, differentiated for the three age groups
	Soya-based substitute milk (soya drink)			Rice-based substitute milk (rice drink)			Oat-based substitute milk (oat drink)			Soya-based products (e.g. Tofu, desserts, custard, soya sauce)
	infants	toddlers	children	infants	toddlers	children	infants	toddlers	children	infants	toddlers	children
never	1	0.944138	0.920966	0.993771	0.957584	0.945156	0.993194	0.923326	0.933906	0.981443	0.782148	0.816137
less than once a month	0	0.0231789	0.0417295	0	0.0223303	0.0203745	0.00502758	0.0255357	0.0401523	0.0185572	0.0865053	0.102683
1-3 times a month	0	0.00718586	0.00567395	0	0.00186611	0.0115742	0	0.00289854	0.0128613	0	0.0937233	0.0330941
once a week	0	0.00562015	0.016546	0.00622889	0.014095	0.00021295	0	0.0248415	0.00021295	0	0.0172786	0.0260411
2-3 times a week	0	0.014095	0.00502292	0	0.00111707	0.000276244	0	0.00856944	0.00259405	0	0.0187835	0.00765166
4-5 times a week	0	0.000381004	0	0	0.000198176	0.0127824	0	0.00216937	0.00227568	0	0.000198176	0.00397827
6-7 times a week	0	0.00070605	0.00381875	0	0.00280917	0.0088065	0.00177854	0.00796388	0.00718043	0	0.0013636	0.0104153
no comment	0	0.00469528	0.00624319	0	0	0.000816891	0	0.00469528	0.000816891	0	0	0

## Sheet: ST 3
supplementary table 3: Consumption frequency of dairy substitute drinks and other soya products, differentiated for socio-economic status
		socio-economic status (SES)
		low*	middle*	high*	total
Soya-based substitute milk (soya drink)	never	0.988	0.94	0.897	0.938
	less than once a month	0.012	0.015	0.079	0.029
	1-3 times a month	0	0.006	0.012	0.006
	once a week	0	0.015	0.012	0.012
	2-3 times a week	0	0.012	0	0.007
	4-5 times a week	0	0	0	0
	6-7 times a week	0	0.003	0	0.002
	no comment	0	0.009	0	0.005
Rice-based substitute milk (rice drink)	never	0.988	0.946	0.957	0.955
	less than once a month	0.012	0.015	0.036	0.019
	1-3 times a month	0	0.007	0.004	0.005
	once a week	0	0.009	0	0.005
	2-3 times a week	0	0	0	0
	4-5 times a week	0	0.012	0	0.007
	6-7 times a week	0	0.009	0.004	0.006
	no comment	0	0.001	0	0.001
Oat-based substitute milk (oat drink)	never	0.983	0.93	0.921	0.936
	less than once a month	0.012	0.031	0.051	0.033
	1-3 times a month	0	0.013	0	0.008
	once a week	0	0.009	0.012	0.008
	2-3 times a week	0	0.004	0.004	0.004
	4-5 times a week	0.006	0	0.004	0.002
	6-7 times a week	0	0.009	0.008	0.007
	no comment	0	0.003	0	0.002
Soya-based products (e.g. Tofu, desserts, custard, soya sauce)	never	0.925	0.833	0.702	0.817
	less than once a month	0.017	0.088	0.147	0.09
	1-3 times a month	0.04	0.042	0.083	0.051
	once a week	0.017	0.01	0.056	0.022
	2-3 times a week	0	0.012	0.012	0.01
	4-5 times a week	0	0.004	0	0.003
	6-7 times a week	0	0.01	0	0.006
	no comment	0	0	0	0
* % within each SES group

## Sheet: ST 4
supplementary table 4: Consumption frequency of the different types of special meat and sausage products, differentiated for the three age groups
	game meat or sausage products (e.g. from wild boar, hare, deer or stag)			sheep/ lamb meat or sausage products			rabbit meat or sausage products
	infants	toddlers	children	infants	toddlers	children	infants	toddlers	children
never	0.913915	0.702605	0.716979	0.948557	0.676554	0.733072	0.96223	0.870501	0.837962
less than once a month	0.0818032	0.281877	0.251128	0.0430704	0.224347	0.186508	0.0377699	0.128307	0.149371
1-3 times a month	0.00428173	0.0155184	0.0318932	0.00588119	0.0556156	0.0419877	0	0.00119224	0.0126678
once a week	0	0	0	0.00249129	0.0295636	0.0200373	0	0	0
2-3 times a week	0	0	0	0	0.0139203	0.0144129	0	0	0
4-5 times a week	0	0	0	0	0	0.00398185	0	0	0
6-7 times a week	0	0	0	0	0	0	0	0	0
no comment	0	0	0	0	0	0	0	0	0

## Sheet: ST 5
supplementary table 5: Consumption frequency of special meat and sausage products, differentiated by migration status
		migration		total
		without*	with*
game meat or sausage products (e.g. from wild boar, hare, deer or stag)	never	0.686	0.831	0.727
	less than once a month	0.286	0.157	0.249
	1-3 times a month	0.028	0.013	0.024
	once a week	0	0	0
	2-3 times a week	0	0	0
	4-5 times a week	0	0	0
	6-7 times a week	0	0	0
	no comment	0	0	0
sheep/ lamb meat or sausage products	never	0.803	0.548	0.73
	less than once a month	0.159	0.261	0.188
	1-3 times a month	0.029	0.08	0.044
	once a week	0.006	0.061	0.022
	2-3 times a week	0.003	0.041	0.014
	4-5 times a week	0	0.01	0.003
	6-7 times a week	0	0	0
	no comment	0	0	0
ostrich meat or sausage products	never	0.992	0.997	0.994
	less than once a month	0.008	0	0.005
	1-3 times a month	0	0.003	0.001
	once a week	0	0	0
	2-3 times a week	0	0	0
	4-5 times a week	0	0	0
	6-7 times a week	0	0	0
	no comment	0	0	0
rabbit meat or sausage products	never	0.846	0.885	0.857
	less than once a month	0.146	0.105	0.135
	1-3 times a month	0.008	0.01	0.008
	2-3 times a week	0	0	0
	4-5 times a week	0	0	0
	6-7 times a week	0	0	0
	no comment	0	0	0
horse meat or sausage products	never	0.976	0.978	0.976
	less than once a month	0.019	0.022	0.02
	1-3 times a month	0.005	0	0.004
	2-3 times a week	0	0	0
	4-5 times a week	0	0	0
	6-7 times a week	0	0	0
	no comment	0	0	0
* % within each group

## Sheet: ST 6
supplementary table 6: Non-consumers of offal from different animals, differentiated for the three age groups
	deer or venison liver			deer or venison kidney			pork, beef or veal liver			pork, beef or veal kidney			other offals from pork, beef and veal (e.g. heart, lungs, stomach)			lamb/sheep liver			lamb/sheep kidney			poultry liver (e.g. chicken, turkey, duck or goose)
	infants	toddlers	children	infants	toddlers	children	infants	toddlers	children	infants	toddlers	children	infants	toddlers	children	infants	toddlers	children	infants	toddlers	children	infants	toddlers	children
never	1	0.989641	0.995812	1	0.999069	1	0.977219	0.945817	0.89773	1	0.998695	0.983455	1	0.959672	0.96676	1	0.994839	0.990474	1	0.999802	0.998617	0.995671	0.943421	0.949271
less than once a month	0	0.00729209	0.00418806	0	0.000672727	0	0.0184521	0.0534361	0.0943391	0	0.00104715	0.0159421	0	0.0326285	0.0326367	0	0.000198176	0.00952628	0	0.000198176	0.0013831	0.00432874	0.0553009	0.0378611
1-3 times a month	0	0.00306725	0	0	0.000258079	0	0	0.000747006	0.00467259	0	0.000258079	0.000603178	0	0.00769904	0.000603178	0	0.00496246	0	0	0	0	0	0.000465577	0.0103213
once a week	0	0	0	0	0	0	0.00432874	0	0	0	0	0	0	0	0	0	0	0	0	0	0	0	0.000812687	0.00152505
2-3 times a week	0	0	0	0	0	0	0	0	0.00325832	0	0	0	0	0	0	0	0	0	0	0	0	0	0	0.00102167
4-5 times a week	0	0	0	0	0	0	0	0	0	0	0	0	0	0	0	0	0	0	0	0	0	0	0	0
6-7 times a week	0	0	0	0	0	0	0	0	0	0	0	0	0	0	0	0	0	0	0	0	0	0	0	0
no comment	0	0	0	0	0	0	0	0	0	0	0	0	0	0	0	0	0	0	0	0	0	0	0	0

## Sheet: ST 7
supplementary table 7a: Consumption frequency of fish and marine animals, differentiated for the three age groups
	cod liver			Shark as steak, fillet or curly			Swordfish			halibut*			Eel, smoked or otherwise prepared (e.g. roasted or cooked)			hot smoked fish (e.g. Smoked mackerel, smoked sprats, stremell salmon or eel)*			cold smoked fish*
	infants	toddlers	children	infants	toddlers	children	infants	toddlers	children	infants	toddlers	children	infants	toddlers	children	infants	toddlers	children	infants	toddlers	children
never	1	0.975586	0.993919	1	0.972428	0.978195	1	0.972267	0.972288	1	0.905992	0.861599	1	0.949231	0.93277	0.969001	0.729283	0.666902	0.860527	0.625735	0.604743
less than once a month	0	0.0241555	0.00460777	0	0.0228242	0.0195568	0	0.0251554	0.0265609	0	0.0725431	0.128269	0	0.0481014	0.0655413	0.0176254	0.238899	0.239481	0.119294	0.248421	0.196348
1-3 times a month	0	0.000258079	0.00147364	0	0.00474781	0.00224776	0	0.00257737	0.00115109	0	0.0214654	0.0101319	0	0.00266745	0.00168838	0	0.0318179	0.0897748	0.0135821	0.0746692	0.154704
once a week	0	0	0	0	0	0	0	0	0	0	0	0	0	0	0	0.0133736	0	0.00384284	0.00587733	0.0511745	0.0326991
2-3 times a week	0	0	0	0	0	0	0	0	0	0	0	0	0	0	0	0	0	0	0.000719582	0	0.0115056
4-5 times a week	0	0	0	0	0	0	0	0	0	0	0	0	0	0	0	0	0	0	0	0	0
6-7 times a week	0	0	0	0	0	0	0	0	0	0	0	0	0	0	0	0	0	0	0	0	0
no comment	0	0	0	0	0	0	0	0	0	0	0	0	0	0	0	0	0	0	0	0	0
supplementary table 7b: Consumption frequency of fish and marine animals, differentiated for the three age groups
	canned tuna*			fresh tuna			Fish roe			mussels*			shrimps or prawns*			Lobster ,Crawfish			squid*
	infants	toddlers	children	infants	toddlers	children	infants	toddlers	children	infants	toddlers	children	infants	toddlers	children	infants	toddlers	children	infants	toddlers	children
never	0.992539	0.607153	0.5594	1	0.890334	0.941266	0.996678	0.960481	0.954031	0.995671	0.892886	0.87789	0.981249	0.573713	0.633252	1	0.953652	0.942856	0.995671	0.917791	0.832518
less than once a month	0.0074611	0.286923	0.228742	0	0.0891956	0.0556636	0.00332184	0.0381559	0.0432284	0.00432874	0.0912862	0.103842	0.0187506	0.325056	0.236899	0	0.0454	0.0482276	0.00432874	0.0605046	0.137199
1-3 times a month	0	0.0848982	0.165181	0	0.0204707	0.00307024	0	0.00058754	0.00274046	0	0.0158274	0.0177173	0	0.0826829	0.116977	0	0.000948243	0.00891656	0	0.0217043	0.0174376
once a week	0	0.0155702	0.0317534	0	0	0	0	0.000775515	0	0	0	0.000550047	0	0.0185484	0.0119258	0	0	0	0	0	0.0128454
2-3 times a week	0	0.00545622	0.00748263	0	0	0	0	0	0	0	0	0	0	0	0.000947025	0	0	0	0	0	0
4-5 times a week	0	0	0.0074413	0	0	0	0	0	0	0	0	0	0	0	0	0	0	0	0	0	0
6-7 times a week	0	0	0	0	0	0	0	0	0	0	0	0	0	0	0	0	0	0	0	0	0
no comment	0	0	0	0	0	0	0	0	0	0	0	0	0	0	0	0	0	0	0	0	0
* species are consumed by more than 10 % and are presented in figure 7

## Sheet: ST 8
supplementary table 8a: Consumption frequency of tea and tea products, differentiated for the three age groups
	baby fennel tea (loose or tea bag)			baby fennel tea (instant)			other fennel tea			tea especially for children ready-to-drink			peppermint tea			camomile tea			melissa tea
	infants	toddlers	children	infants	toddlers	children	infants	toddlers	children	infants	toddlers	children	infants	toddlers	children	infants	toddlers	children	infants	toddlers	children
never	0.486115	0.678787	0.927872	0.797672	0.848511	0.957507	0.727295	0.625187	0.638566	0.954262	0.90729	0.96284	0.983877	0.775724	0.596962	0.793214	0.685446	0.581063	0.938004	0.913552	0.926783
less than once a month	0.237695	0.15617	0.0361252	0.0692052	0.0668606	0.0149649	0.0646211	0.175499	0.19063	0.0143744	0.0122244	0.0255262	0.00849895	0.102222	0.187766	0.0902047	0.133605	0.238154	0.0357197	0.0369073	0.0430215
1-3 times a month	0.0325315	0.0479103	0.0276209	0.00656523	0.0288671	0.00414764	0.0315823	0.090003	0.0962602	0.000508115	0.0574406	0.00280662	0.00762402	0.0832268	0.109157	0.0289274	0.0715636	0.101342	0.00865447	0.0257741	0.0162382
once a week	0.11832	0.0471396	0.00362229	0	0.00466554	0.000213691	0.0574181	0.0316692	0.0201416	0	0.00131839	0.00138596	0	0.0155333	0.0642672	0.00116821	0.0603789	0.041631	0	0.00622002	0.00707573
2-3 times a week	0.0290497	0.0220163	0.0017688	0.0735518	0.0276897	0.00462095	0.0918287	0.0351159	0.0238949	0	0.0192477	0	0	0.0133231	0.0244674	0.0661761	0.024205	0.0240541	0.0176216	0.00610103	0.00247036
4-5 times a week	0.020846	0.0171134	0.000611632	0	0.00568467	0.00767844	0	0.0298589	0.00369267	0	0.00181039	0	0	0.00875767	0.00942398	0.00066943	0.0237245	0.00179966	0	0.00627037	0.00370958
6-7 times a week	0.0754433	0.0308634	0.00237874	0.0530057	0.0177215	0.0108675	0.0272548	0.0126678	0.0268151	0.0308555	0.000668449	0.0074413	0	0.00121247	0.00795601	0.0196402	0.00107701	0.0104034	0	0.00517557	0.000701882
no comment	0	0	0	0	0	0	0	0	0	0	0	0	0	0	0	0	0	0.00155352	0	0	0
supplementary table 8b: Consumption frequency of tea and tea products, differentiated for the three age groups
	rooibos tea			green tea			black tea
	infants	toddlers	children	infants	toddlers	children	infants	toddlers	children
never	0.987162	0.909214	0.870547	1	0.97036	0.96965	0.969773	0.933718	0.87424
less than once a month	0.0104091	0.0466446	0.0710138	0	0.0162177	0.00555412	0.0302273	0.0259441	0.0359992
1-3 times a month	0	0.0235965	0.0177482	0	0.00611316	0.00989454	0	0.0217655	0.0364074
once a week	0.00242867	0.012649	0.0258554	0	0.00138081	0.000873527	0	0.00368662	0.0166145
2-3 times a week	0	0.00738913	0.0138586	0	0.00123343	0.00658686	0	0.0132109	0.0172038
4-5 times a week	0	0	6.84216e-05	0	0	0	0	0	0
6-7 times a week	0	0.000506416	0.000908676	0	0	0	0	0.00167486	0.0195351
no comment	0	0	0	0	0.00469528	0.0074413	0	0	0

## Sheet: ST 9
supplementary table 9: Consumption frequency of tea, differentiated for socio-economic status (SES)
		socio-economic status SES
		low*	middle*	high*	total
baby fennel tea (loose or tea bag)	never	0.867	0.802	0.787	0.809
	less than once a month	0.046	0.085	0.146	0.093
	1-3 times a month	0.012	0.046	0.02	0.035
	once a week	0.035	0.027	0.02	0.026
	2-3 times a week	0	0.016	0.004	0.011
	4-5 times a week	0.012	0.004	0.016	0.008
	6-7 times a week	0.029	0.018	0.008	0.017
	no comment	0	0	0	0
baby fennel tea (instant)	never	0.753	0.931	0.964	0.911
	less than once a month	0.063	0.028	0.032	0.035
	1-3 times a month	0.029	0.012	0.004	0.013
	once a week	0	0.003	0	0.002
	2-3 times a week	0.063	0.012	0	0.017
	4-5 times a week	0.04	0	0	0.006
	6-7 times a week	0.052	0.013	0	0.016
	no comment	0	0	0	0
other fennel tea	never	0.603	0.659	0.605	0.638
	less than once a month	0.132	0.17	0.225	0.177
	1-3 times a month	0.115	0.085	0.083	0.089
	once a week	0.04	0.027	0.02	0.027
	2-3 times a week	0.034	0.039	0.016	0.033
	4-5 times a week	0.029	0.006	0.02	0.013
	6-7 times a week	0.046	0.013	0.032	0.023
	no comment	0	0	0	0
peppermint tea	never	0.74	0.686	0.64	0.684
	less than once a month	0.046	0.146	0.213	0.146
	1-3 times a month	0.116	0.09	0.087	0.093
	once a week	0.075	0.037	0.04	0.044
	2-3 times a week	0.012	0.025	0.008	0.019
	4-5 times a week	0.012	0.007	0.008	0.008
	6-7 times a week	0	0.007	0.004	0.005
	no comment	0	0	0	0
camomile tea	never	0.54	0.653	0.636	0.631
	less than once a month	0.144	0.181	0.249	0.191
	1-3 times a month	0.121	0.082	0.075	0.087
	once a week	0.086	0.042	0.028	0.046
	2-3 times a week	0.069	0.025	0.004	0.027
	4-5 times a week	0.04	0.001	0.008	0.009
	6-7 times a week	0	0.013	0	0.008
	no comment	0	0.001	0	0.001
melissa tea	never	0.913	0.936	0.893	0.922
	less than once a month	0.058	0.024	0.071	0.04
	1-3 times a month	0	0.022	0.024	0.019
	once a week	0.012	0.006	0.004	0.006
	2-3 times a week	0.012	0.006	0	0.005
	4-5 times a week	0	0.006	0.004	0.005
	6-7 times a week	0.006	0	0.004	0.002
	no comment	0	0	0	0
rooibos tea	never	0.868	0.906	0.866	0.891
	less than once a month	0.086	0.051	0.063	0.059
	1-3 times a month	0	0.018	0.031	0.018
	once a week	0.011	0.019	0.028	0.02
	2-3 times a week	0.034	0.006	0.008	0.011
	4-5 times a week	0	0	0	0
	6-7 times a week	0	0	0.004	0.001
	no comment	0	0	0	0
green tea	never	0.937	0.984	0.964	0.972
	less than once a month	0.006	0.004	0.024	0.009
	1-3 times a month	0.017	0.004	0.012	0.008
	once a week	0	0.001	0	0.001
	2-3 times a week	0	0.006	0	0.004
	4-5 times a week	0	0	0	0
	6-7 times a week	0	0	0	0
	no comment	0.04	0	0	0.006
black tea	never	0.816	0.906	0.96	0.904
	less than once a month	0.046	0.034	0.008	0.03
	1-3 times a month	0.08	0.021	0.016	0.029
	once a week	0.011	0.013	0.004	0.011
	2-3 times a week	0.034	0.012	0.004	0.014
	4-5 times a week	0	0	0	0
	6-7 times a week	0.011	0.013	0.008	0.012
	no comment	0	0	0	0
tea especially for children ready-to-drink	never	0.896	0.949	0.96	0.943
	less than once a month	0.035	0.015	0.024	0.02
	1-3 times a month	0.04	0.018	0.016	0.021
	once a week	0	0.001	0	0.001
	2-3 times a week	0	0.01	0	0.006
	4-5 times a week	0	0.001	0	0.001
	6-7 times a week	0.029	0.004	0	0.007
	no comment	0	0	0	0
* % within each SES group

[truncated: 6 more sheets: ST 10, ST 11, ST 12, ST 13, ST 14, ST 15]
